# Supplementary material for: Pectiniferosides A–J: Diversified Glycosides of Polyhydroxy Steroids Isolated from the Sea Star Patiria (=Asterina) pectinifera
Source: Mar Drugs. 2024 Dec 3;22(12):545. doi: 10.3390/md22120545 (PMC11678026; doi:10.3390/md22120545)
Supplement: Supplementary file 1 [file marinedrugs-22-00545-s001.zip]

Archive with 1 entries (1 files):
- marinedrugs-3323380-supplementary.pdf
